# Supplementary material for: RNAseq of Osteoarthritic Synovial Tissues: Systematic Literary Review
Source: Front Aging. 2022 May 25;3:836791. doi: 10.3389/fragi.2022.836791 (PMC9261452; doi:10.3389/fragi.2022.836791)
Supplement: Supplementary file 1 [file Table1.XLSX]

## Sheet: Supp table
Study	Genes	Description
Tsai et al.	Aeromans hydrophila, Azotobacter vinelandii, Burkholderia sp LCSAOTU14, Cupriavidus necator, Escherichia coli, Escherichia coli DSM 30083 = JCM 1649 = ATCC 11775, obligately oligotrophic bacterium POCPN-83, Pseudomonas aeruginosa, Pseudomonas baetica, Pseudomonas nitroreducens, Pseudomonas sp. HHS 16, Pseudomonas stutzeri, Pseudomonas taetrolens, Pseudomonas veronii, Psuedomonas arsenicoxydans, P…	The 43 differentially abundant microbes found in OA samples compared to healthy samples
Li et al.	APOD, C1QB, FPR3, HIST1H3B, IFNE, MSR1, PBK, TNFAIP6, TREM1, VSIG4	Inflammation modulating	DEGs found in two of the main contributing pathways in OA
	MYOC, AMTN, CHI3L2, FAP, LRRC15, MMP13, TNFAIP6	Extracellular matrix (ECM) Binding
McCoy et al.	TBXA2R, FZD6, GPER1, GPSM2, CD247, CACNA1D, PTH2R, GPR68, S1PR3, ADRA1B, CYSLTR2, QRFPR, NTS, GNA15, CD8A, PRKAR1B, ADCY5, MC4R, GPR31, PTGER3, GNGT2, GPR4, LAT, DRD2, ADCY7, HTR1D, ADRA1D, VIPR1, EDNRA, CARD11, APLNR, PRKCQ, GNAO1	Smooth muscle contraction, blood pressure regulation, cell signaling	The nine gene clusters with greater than 10 DEGs along with their respected associated pathway
	ANGPT1, B3GNT3, COMP, UST, EPHB4, LRMP, MMP9, B4GALT1, CHST1, MMP11, TNFAIP6, CHIT1, CHST2, TNN, TEK, MMP2, ACAN, DCN, MMP16, B3GALNT1, NID1, CNN2, MMP13, CTSH, QPCT, MMP1, MMP3	Extracellular matrix organization, aminoglycan metabolism
	IGF1, IGFBP7, PRSS23, IGFBP5, ALB, ABCA7, VWF, DMP1, SERPINF2, IL6, IGFBP4, SPARC, GRB10, LAMB1, LAMA2, ACTN1, STC2, APOA1	Protein and growth factor binding, signaling and structural receptors
	P4HA3, COL4A1, COL5A1, COL1A2, COL6A6, COL1A1, COL6A3, COL23A1, COL9A2, PCOLCE2, COL6A5, FLT4, COL12A1, PDGFB, SERPINH1, COL4A4, COL4A2	Structural growth and development, collagen and extracellular matrix organization
	GSN, SNAP91, SH3GL3, SH3GL2, BIN2, SYNJ2, PTEN, ARRB2, DAB2, TRIP10, GJA1, HSPH1, AMPH, HSPA8, RPS6KA1, DNM1	Vesicle formation and transport, response to cell stimulus
	DES, MYLK, ACTA2, ITGB7, TNNC2, CALD1, TNNI3, TPM1, ACTG2, MYH11, TPM2, ITGA1, TPM4	Cytoskeletal organization
	CLEC12A, FCER1G, CD93, DYNLL1, ANK3, CD53, CHRNB4, KIF1A, FRMPD3, KLC3, SPTB, ATP8B4	Signal transduction and cellular component localization
	RDH12, ALDH1A3, CDO1, AOC3, ALDH1A1, GAD2, ABAT, ALDH1A2, AOX1, GGT7, SDR16C5	Cellular metabolic processes and response to cell stimulus
	ADAMTS18, ADAMTS15, ADAMTS12, SBSPON, THBS2, ADAMTS9, SPON2, THBS1, ADAMTS16, THSD4	Angiogenesis
Steinberg et al.	MMP1, MMP2, MMP13, APOD, IL6, CYTL1, C15orf48	The seven gene classifier
Huang et al.	FCER1G, KlRb1, AHR, GATA3, HLA-DRA, IL1R1, IL23R, IL2RA, NFKB1, NFKBIA	Cell differentiation-related genes	Cell Type: Th17
	Il-2, IL1JA, GATA3, IL4R, FOXP3, IL21R, TBX21, IL12RB1	Cell signaling related genes	Cell Type: CD4+T
	CTLA4, IFI2J	Proliferating related genes	Cell Type: CD8+T
	GZMB, NKGj, CCL5, TCFJ	Cytotoxic related
	CCL3, CCL3L1	Proinflammatory related genes	Cell Type: T-Mφ,
	IGF1, MRC1	Inflammation resolving genes
	FN1, SPP1	Fibrosis related genes	Cell Type: IR-Mφ
	ESPTI1, STAT1, MX1, IFI44L, ISG15	Interferon-induced genes
	IL6, IL1A, IL1B, TLR2 and TNF	Inflammation related genes
	FGCR3A, CD163, MRC1	Inflammation resolving genes
